# Supplementary material for: Application of Composts’ Biochar as Potential Sorbent to Reduce VOCs Emission during Kitchen Waste Storage
Source: Materials (Basel). 2023 Sep 26;16(19):6413. doi: 10.3390/ma16196413 (PMC10573545; doi:10.3390/ma16196413)
Supplement: Supplementary file 1 [file materials-16-06413-s001.zip]

Archive with 1 entries (1 files):
- materials-2611312-supplementary.xlsx
